# Supplementary material for: The Astragalus Membranaceus Herb Attenuates Leukemia by Inhibiting the FLI1 Oncogene and Enhancing Anti-Tumor Immunity
Source: Int J Mol Sci. 2024 Dec 14;25(24):13426. doi: 10.3390/ijms252413426 (PMC11676164; doi:10.3390/ijms252413426)
Supplement: Supplementary file 1 [file ijms-25-13426-s001.zip]

Archive with 1 entries (1 files):
- ijms-3338275-supplementary.pdf
